# Supplementary material for: Treatment of Aniline Wastewater by Membrane Distillation and Crystallization
Source: Membranes (Basel). 2023 May 30;13(6):561. doi: 10.3390/membranes13060561 (PMC10301228; doi:10.3390/membranes13060561)
Supplement: Supplementary file 1 [file membranes-13-00561-s001.zip]

Archive with 1 entries (1 files):
- membranes-2400928-supplementary.pdf
